# Supplementary material for: Postoperative circulating tumor DNA as markers of recurrence risk in stages II to III colorectal cancer
Source: J Hematol Oncol. 2021 May 17;14:80. doi: 10.1186/s13045-021-01089-z (PMC8130394; doi:10.1186/s13045-021-01089-z)
Supplement: Supplementary file 7 — Additional file 7: Dataset S2. Serial ctDNA profiling results of 240 evaluable patients. [file 13045_2021_1089_MOESM7_ESM.xlsx]

## Sheet: Dateset S2
Dataset S2. Serial ctDNA profiling results of 240 evaluable patients.
#Patient_No=Patient Number.
#Time_postop=Sample time of ctDNA, caculated as time post surgery in months.
#Sample_point=ctDNA sampling point from pre-operation (P1) to 24 months post-surgery (P9).
#ctDNA_status=detection of ctDNA or not.
Patient_No	Time_postop	Sample_point	ctDNA_status
P001	0	P1	Positive
P001	0.164271	P2	Negative
P001	6.80082	P3	Negative
P001	9.79055	P4	Negative
P001	13.0431	P5	Negative
P001	15.8686	P6	Negative
P001	18.7598	P7	Negative
P001	21.0595	P8	Negative
P001	23.8193	P9	Negative
P002	0	P1	Negative
P002	0.131417	P2	Negative
P002	10.0534	P4	Negative
P003	-0.0328542	P1	Positive
P003	0.197125	P2	Positive
P003	7.98357	P3	Positive
P003	10.5133	P4	Positive
P004	-0.0328542	P1	Negative
P004	0.197125	P2	Negative
P005	-0.0328542	P1	Positive
P005	0.164271	P2	Negative
P005	7.0308	P3	Negative
P005	10.0534	P4	Negative
P005	13.0103	P5	Negative
P005	16.0657	P6	Negative
P005	19.2854	P7	Negative
P005	22.2752	P8	Negative
P005	25.462	P9	Negative
P006	0	P1	Positive
P006	0.197125	P2	Negative
P006	6.86653	P3	Negative
P007	0	P1	Positive
P007	0.0985626	P2	Negative
P007	9.3306	P4	Negative
P007	12.7474	P5	Negative
P007	16.23	P6	Negative
P007	19.5154	P7	Negative
P007	23.5236	P8	Negative
P008	0	P1	Positive
P008	0.0985626	P2	Negative
P008	6.40657	P3	Negative
P008	9.29774	P4	Negative
P008	12.2875	P5	Negative
P008	14.9158	P6	Negative
P008	18.5298	P7	Negative
P008	20.4682	P8	Negative
P008	24.0164	P9	Negative
P009	0	P1	Positive
P009	0.131417	P2	Negative
P010	-0.0328542	P1	Positive
P010	0.131417	P2	Negative
P011	-0.0328542	P1	Negative
P011	0.197125	P2	Negative
P011	24.0821	P9	Negative
P012	-0.0328542	P1	Negative
P012	0.131417	P2	Negative
P012	7.35934	P3	Negative
P013	-0.0328542	P1	Negative
P013	0.131417	P2	Negative
P013	6.57084	P3	Negative
P014	-0.0328542	P1	Positive
P014	0.164271	P2	Positive
P014	8.93634	P4	Positive
P014	12.1561	P5	Negative
P014	15.6057	P6	Negative
P014	18.5955	P7	Negative
P014	21.5852	P8	Negative
P015	-0.0328542	P1	Positive
P015	0.164271	P2	Negative
P015	5.91376	P3	Negative
P015	9.36345	P4	Negative
P015	11.9918	P5	Negative
P015	15.5729	P6	Negative
P015	18.1027	P7	Negative
P015	21.3224	P8	Negative
P015	24.3121	P9	Negative
P016	-0.0328542	P1	Positive
P016	0.131417	P2	Negative
P016	8.50924	P4	Negative
P016	13.1088	P6	Negative
P016	18.3984	P8	Negative
P017	-0.0328542	P1	Positive
P017	0.0985626	P2	Negative
P017	5.84805	P3	Negative
P017	8.83778	P4	Negative
P017	12.1232	P5	Negative
P017	16.6571	P6	Negative
P017	20.1068	P7	Negative
P017	23.1951	P8	Negative
P018	-0.0328542	P1	Negative
P018	0.0985626	P2	Negative
P018	8.24641	P4	Negative
P018	14.3573	P6	Negative
P018	19.4825	P8	Negative
P018	23.1951	P9	Negative
P019	-0.0985626	P1	Positive
P019	0.0985626	P2	Negative
P020	-0.0328542	P1	Positive
P020	0.164271	P2	Negative
P021	-0.0328542	P1	Negative
P021	0.164271	P2	Negative
P021	7.09651	P3	Negative
P021	10.0862	P4	Negative
P021	13.076	P5	Negative
P021	16.2957	P6	Negative
P021	19.2854	P7	Negative
P021	22.3409	P8	Negative
P021	25.2649	P9	Negative
P022	-0.0657084	P1	Positive
P022	0.131417	P2	Negative
P022	7.0308	P3	Negative
P022	11.4004	P4	Negative
P022	14.1273	P5	Negative
P022	17.2485	P6	Negative
P022	20.1396	P7	Negative
P022	23.1951	P8	Negative
P023	-0.0328542	P1	Positive
P023	0.131417	P2	Negative
P023	19.9097	P7	Negative
P023	23.1294	P8	Negative
P024	0	P1	Negative
P024	0.164271	P2	Negative
P024	7.26078	P3	Negative
P024	17.6099	P6	Negative
P024	25.3634	P8	Negative
P025	-0.0985626	P1	Positive
P025	0.131417	P2	Negative
P025	7.68789	P3	Negative
P025	12.5175	P4	Negative
P025	16.8871	P5	Negative
P025	24.9363	P7	Negative
P025	31.6057	P9	Negative
P026	-0.0328542	P1	Negative
P026	0.164271	P2	Negative
P026	6.86653	P3	Negative
P026	11.6961	P4	Negative
P026	16.3614	P5	Negative
P026	19.614	P6	Negative
P026	25.5934	P8	Negative
P026	30.423	P9	Negative
P027	-0.0328542	P1	Positive
P027	0.164271	P2	Positive
P027	6.86653	P3	Positive
P028	-0.0328542	P1	Positive
P028	0.164271	P2	Negative
P028	7.32649	P3	Negative
P028	10.5462	P4	Negative
P028	14.9158	P5	Negative
P028	18.5955	P6	Negative
P028	22.7351	P7	Negative
P028	28.0575	P9	Negative
P029	0	P1	Negative
P029	0.197125	P2	Negative
P029	6.86653	P3	Negative
P029	9.85626	P4	Negative
P029	12.846	P5	Negative
P029	15.8357	P6	Negative
P029	18.8255	P7	Negative
P029	21.8152	P8	Negative
P029	24.8049	P9	Negative
P030	-0.0328542	P1	Positive
P030	0.131417	P2	Negative
P030	6.57084	P3	Negative
P030	9.56057	P4	Negative
P030	12.5503	P5	Negative
P030	15.54	P6	Positive
P030	18.0698	P7	Positive
P030	21.5195	P8	Positive
P031	-0.0328542	P1	Positive
P031	0.131417	P2	Negative
P031	19.2197	P7	Positive
P031	22.308	P8	Positive
P032	-0.0328542	P1	Positive
P032	0.131417	P2	Negative
P033	0	P1	Positive
P033	0.131417	P2	Negative
P033	6.47228	P3	Negative
P033	11.0719	P4	Positive
P033	12.4846	P5	Negative
P034	-0.0328542	P1	Negative
P034	0.164271	P2	Negative
P034	6.40657	P3	Negative
P034	9.42916	P4	Negative
P034	12.1889	P5	Negative
P034	18.3984	P7	Negative
P034	20.1396	P8	Negative
P035	-0.0328542	P1	Positive
P035	0.197125	P2	Positive
P036	-0.0328542	P1	Positive
P036	0.164271	P2	Negative
P037	0	P1	Negative
P037	0.131417	P2	Negative
P037	7.12936	P3	Negative
P037	10.3819	P4	Negative
P037	19.3511	P7	Negative
P037	27.7947	P9	Negative
P038	0	P1	Positive
P038	0.131417	P2	Negative
P038	5.97947	P3	Negative
P038	9.42916	P4	Negative
P038	12.1889	P5	Negative
P038	16	P6	Negative
P038	18.6283	P7	Negative
P038	22.078	P8	Negative
P039	-0.0328542	P1	Positive
P039	0.164271	P2	Negative
P039	5.91376	P3	Negative
P039	12.4517	P5	Negative
P039	18.7926	P7	Negative
P040	-0.0328542	P1	Negative
P040	0.164271	P2	Negative
P040	6.20945	P3	Negative
P040	10.152	P4	Negative
P041	-0.0328542	P1	Positive
P041	0.0985626	P2	Negative
P041	5.94661	P3	Negative
P041	9.16632	P4	Negative
P041	17.5113	P7	Negative
P042	-0.0328542	P1	Positive
P042	0.229979	P2	Negative
P042	6.53799	P3	Negative
P042	16.9199	P6	Negative
P043	0	P1	Negative
P043	0.0985626	P2	Negative
P043	5.94661	P3	Negative
P043	9.3963	P4	Negative
P043	11.9261	P5	Negative
P043	15.1458	P6	Negative
P043	18.1355	P7	Negative
P043	21.3552	P8	Negative
P043	23.7864	P9	Negative
P044	-0.0328542	P1	Negative
P044	0.197125	P2	Negative
P044	5.78234	P3	Negative
P044	9.42916	P4	Negative
P044	12.1889	P5	Negative
P044	17.4127	P7	Negative
P044	23.4251	P9	Negative
P045	-0.0328542	P1	Negative
P045	0.164271	P2	Negative
P046	0	P1	Negative
P046	0.131417	P2	Negative
P046	6.07803	P3	Negative
P047	0	P1	Positive
P047	0.164271	P2	Negative
P047	6.01232	P3	Negative
P047	9.16632	P4	Negative
P047	13.1088	P5	Negative
P047	16.7885	P6	Negative
P047	20.7639	P7	Negative
P047	26.6448	P9	Negative
P048	-0.0328542	P1	Negative
P048	0.131417	P2	Negative
P049	-0.0328542	P1	Positive
P049	0.164271	P2	Negative
P050	0	P1	Positive
P050	0.164271	P2	Positive
P051	0	P1	Negative
P051	0.164271	P2	Negative
P051	6.17659	P3	Negative
P051	12.616	P5	Negative
P051	16.7228	P6	Negative
P051	19.2526	P7	Negative
P052	0	P1	Negative
P052	0.0985626	P2	Negative
P053	0	P1	Negative
P053	0.0985626	P2	Negative
P053	6.53799	P3	Negative
P053	12.5175	P5	Positive
P054	0	P1	Positive
P054	0.164271	P2	Negative
P054	6.63655	P3	Negative
P054	13.2731	P5	Negative
P054	16.2628	P6	Negative
P054	19.2526	P7	Negative
P054	22.4394	P8	Negative
P054	27.5647	P9	Negative
P055	0	P1	Negative
P055	0.0985626	P2	Negative
P055	6.14374	P3	Negative
P055	9.36345	P4	Negative
P055	13.076	P5	Negative
P055	16.4271	P6	Negative
P056	0	P1	Negative
P056	0.164271	P2	Negative
P056	5.78234	P3	Negative
P056	10.9733	P5	Negative
P057	0	P1	Negative
P057	0.164271	P2	Negative
P057	6.43943	P3	Negative
P057	9.36345	P4	Negative
P057	11.729	P5	Negative
P057	15.1458	P6	Negative
P057	20.1725	P7	Negative
P057	25.1335	P8	Negative
P058	0	P1	Negative
P058	0.164271	P2	Negative
P058	6.37372	P3	Negative
P059	0	P1	Positive
P059	0.131417	P2	Negative
P059	6.53799	P3	Negative
P059	10.4805	P4	Negative
P059	13.8973	P5	Negative
P059	17.8398	P6	Negative
P059	27.6632	P9	Negative
P060	-0.0328542	P1	Positive
P060	0.197125	P2	Negative
P060	6.47228	P3	Negative
P060	9.62628	P4	Negative
P060	15.6715	P6	Negative
P060	18.8912	P7	Negative
P060	22.2423	P8	Negative
P060	26.7105	P9	Negative
P061	-0.0328542	P1	Positive
P061	0.197125	P2	Negative
P061	13.0431	P5	Negative
P061	20.6653	P7	Negative
P061	25.922	P9	Negative
P062	-0.0328542	P1	Positive
P062	0.164271	P2	Negative
P062	5.94661	P3	Negative
P062	9.23203	P4	Negative
P062	13.3717	P5	Negative
P062	16.5914	P6	Negative
P062	20.271	P7	Negative
P062	24.5749	P8	Negative
P062	28.0903	P9	Negative
P063	0	P1	Positive
P063	0.229979	P2	Negative
P063	6.17659	P3	Negative
P063	9.3963	P4	Negative
P063	13.4045	P5	Negative
P063	16.5257	P6	Negative
P063	19.384	P7	Negative
P063	25.4949	P9	Negative
P064	0	P1	Negative
P064	0.197125	P2	Negative
P064	12.9117	P5	Negative
P064	16.8214	P6	Negative
P064	19.5483	P7	Negative
P064	22.0452	P8	Negative
P064	25.6591	P9	Negative
P065	-0.0328542	P1	Positive
P065	0.164271	P2	Negative
P065	6.34086	P3	Negative
P065	10.0205	P4	Negative
P065	13.4702	P5	Negative
P065	16.6899	P6	Negative
P065	19.9097	P7	Negative
P065	23.9836	P8	Negative
P065	26.5791	P9	Negative
P066	0	P1	Positive
P066	0.0985626	P2	Negative
P066	7.62218	P3	Negative
P066	11.8604	P4	Negative
P066	16.0329	P5	Negative
P066	19.5811	P6	Negative
P067	-0.0328542	P1	Positive
P067	0.197125	P2	Negative
P067	5.51951	P3	Negative
P068	-0.0328542	P1	Positive
P068	0.164271	P2	Negative
P068	6.37372	P3	Negative
P068	11.729	P5	Negative
P068	15.3429	P6	Negative
P068	18.3655	P7	Negative
P068	21.1253	P8	Negative
P068	24.6078	P9	Negative
P069	0	P1	Positive
P069	0.197125	P2	Negative
P069	5.91376	P3	Negative
P069	9.3963	P4	Negative
P069	12.3532	P5	Negative
P069	15.5072	P6	Negative
P069	18.4641	P7	Negative
P069	21.4538	P8	Negative
P069	24.5092	P9	Negative
P070	-0.0328542	P1	Positive
P070	0.131417	P2	Negative
P070	6.17659	P3	Negative
P070	9.62628	P4	Negative
P070	12.386	P5	Negative
P070	15.4086	P6	Negative
P070	18.5955	P7	Negative
P070	21.5524	P8	Negative
P070	25.4949	P9	Negative
P071	-0.0328542	P1	Negative
P071	0.197125	P2	Negative
P071	7.22793	P3	Negative
P071	10.9076	P4	Negative
P071	15.3429	P5	Negative
P071	18.2998	P6	Negative
P071	21.1581	P7	Negative
P071	24.7064	P8	Negative
P071	27.729	P9	Negative
P072	-0.0328542	P1	Positive
P072	0.197125	P2	Negative
P073	-0.0328542	P1	Negative
P073	0.164271	P2	Negative
P073	13.5359	P5	Negative
P073	17.4456	P6	Negative
P073	20.6653	P7	Negative
P073	26.4148	P9	Negative
P074	-0.0328542	P1	Positive
P074	0.0985626	P2	Positive
P074	6.30801	P3	Negative
P074	9.29774	P4	Negative
P074	12.386	P5	Negative
P074	15.6057	P6	Negative
P074	18.8912	P7	Negative
P074	21.3552	P8	Negative
P074	24.5749	P9	Negative
P075	-0.0328542	P1	Negative
P075	0.0985626	P2	Negative
P075	7.3922	P3	Negative
P075	11.6632	P4	Negative
P075	15.2444	P5	Negative
P075	17.7413	P6	Negative
P075	20.731	P7	Negative
P075	24.5749	P8	Negative
P075	27.9918	P9	Negative
P076	0	P1	Positive
P076	0.0985626	P2	Negative
P076	8.01643	P3	Negative
P076	11.6961	P4	Negative
P076	19.9754	P7	Negative
P076	26.4805	P9	Negative
P077	0	P1	Positive
P077	0.0985626	P2	Negative
P077	6.93224	P3	Negative
P077	11.9261	P5	Negative
P077	15.2772	P6	Negative
P077	18.2998	P7	Negative
P077	21.7823	P8	Negative
P077	24.7392	P9	Negative
P078	0	P1	Positive
P078	0.164271	P2	Negative
P079	0	P1	Positive
P079	0.164271	P2	Negative
P079	6.01232	P3	Negative
P079	9.00205	P4	Negative
P079	12.1561	P5	Negative
P079	15.4415	P6	Negative
P079	18.8583	P7	Negative
P079	21.8809	P8	Negative
P079	24.8706	P9	Negative
P080	-0.0328542	P1	Positive
P080	0.131417	P2	Negative
P080	6.37372	P3	Negative
P080	9.46201	P4	Negative
P080	13.8316	P5	Positive
P080	16.6899	P6	Positive
P080	19.5154	P7	Positive
P081	-0.0328542	P1	Positive
P081	0.131417	P2	Negative
P081	7.35934	P3	Negative
P082	-0.0328542	P1	Negative
P082	0.131417	P2	Negative
P082	6.57084	P3	Negative
P082	11.039	P4	Negative
P082	14.7187	P5	Negative
P082	17.9384	P6	Negative
P082	21.1581	P7	Negative
P082	24.6078	P8	Negative
P082	27.8275	P9	Negative
P083	0	P1	Negative
P083	0.229979	P2	Negative
P083	9.13347	P4	Negative
P083	15.2115	P6	Negative
P084	-0.0328542	P1	Negative
P084	0.131417	P2	Negative
P084	6.14374	P3	Negative
P085	0	P1	Positive
P085	0.197125	P2	Negative
P085	9.23203	P4	Negative
P086	0	P1	Negative
P086	0.131417	P2	Negative
P086	7.09651	P3	Negative
P087	0	P1	Negative
P087	0.131417	P2	Negative
P087	5.65092	P3	Negative
P087	9.3306	P4	Negative
P087	12.3203	P5	Negative
P087	15.3101	P6	Negative
P087	18.3326	P7	Negative
P087	21.1253	P8	Negative
P087	24.0493	P9	Negative
P088	-0.0328542	P1	Negative
P088	0.197125	P2	Negative
P088	6.86653	P3	Negative
P088	9.49487	P4	Negative
P088	12.9117	P5	Negative
P088	16.3285	P6	Negative
P088	19.4168	P7	Negative
P088	24.2136	P8	Negative
P088	27.6961	P9	Negative
P089	-0.0328542	P1	Negative
P089	0.197125	P2	Negative
P089	6.01232	P3	Negative
P089	11.7947	P5	Negative
P089	15.4415	P6	Negative
P089	18.9897	P7	Negative
P089	22.0123	P8	Negative
P089	24.8049	P9	Negative
P090	0	P1	Negative
P090	0.131417	P2	Negative
P090	21.8809	P8	Negative
P090	26.4476	P9	Negative
P091	-0.0985626	P1	Negative
P091	0.131417	P2	Negative
P091	6.2423	P3	Negative
P091	9.00205	P4	Negative
P091	12.6817	P5	Negative
P091	15.9014	P6	Negative
P091	18.8912	P7	Negative
P091	25.7906	P9	Negative
P092	0	P1	Positive
P092	0.229979	P2	Negative
P092	6.17659	P3	Negative
P092	10.2505	P4	Negative
P092	13.4702	P5	Negative
P092	16.5585	P6	Negative
P092	20.2053	P7	Negative
P092	24.345	P8	Negative
P092	27.5975	P9	Negative
P093	0	P1	Negative
P093	0.197125	P2	Negative
P093	6.07803	P3	Negative
P093	10.0205	P4	Negative
P093	12.7146	P5	Negative
P093	16.1643	P6	Negative
P093	19.1211	P7	Negative
P093	21.9466	P8	Negative
P093	24.8378	P9	Negative
P094	-0.0328542	P1	Positive
P094	0.131417	P2	Negative
P095	-0.0328542	P1	Positive
P095	0.131417	P2	Negative
P095	6.83368	P3	Negative
P095	9.10062	P4	Negative
P095	13.1417	P5	Negative
P095	15.77	P6	Positive
P095	18.8255	P7	Negative
P095	26.1191	P9	Negative
P096	0	P1	Positive
P096	0.229979	P2	Negative
P096	7.29363	P3	Positive
P096	9.69199	P4	Negative
P096	12.386	P5	Negative
P096	16.5585	P6	Negative
P096	19.9425	P7	Negative
P097	-0.197125	P1	Positive
P097	0.164271	P2	Negative
P098	0	P1	Negative
P098	0.131417	P2	Negative
P099	0	P1	Negative
P099	0.197125	P2	Negative
P099	6.70226	P3	Negative
P099	11.3676	P4	Negative
P099	15.1458	P5	Negative
P099	18.4969	P6	Negative
P099	21.7166	P7	Negative
P099	25.0021	P8	Negative
P099	28.0575	P9	Negative
P100	-0.0328542	P1	Positive
P100	0.197125	P2	Negative
P100	5.78234	P3	Positive
P100	8.77207	P4	Negative
P100	11.9918	P5	Negative
P100	14.9815	P6	Negative
P100	17.7413	P7	Negative
P100	20.961	P8	Negative
P100	26.0205	P9	Negative
P101	0	P1	Positive
P101	0.164271	P2	Negative
P101	6.6037	P3	Negative
P101	13.7988	P5	Negative
P102	-0.0328542	P1	Negative
P102	0.164271	P2	Negative
P103	-0.0328542	P1	Positive
P103	0.131417	P2	Negative
P103	12.6817	P5	Negative
P103	15.6715	P6	Negative
P103	19.7782	P7	Negative
P103	24.345	P8	Negative
P103	29.0431	P9	Negative
P104	-0.0328542	P1	Positive
P104	0.131417	P2	Negative
P104	6.70226	P3	Negative
P104	11.1376	P4	Negative
P104	18.4641	P6	Negative
P104	27.2033	P9	Negative
P105	0	P1	Positive
P105	0.197125	P2	Negative
P105	6.70226	P3	Negative
P105	9.3963	P4	Negative
P105	12.2546	P5	Positive
P105	14.5544	P6	Positive
P105	17.5113	P7	Negative
P106	-0.0328542	P1	Positive
P106	0.164271	P2	Negative
P107	-0.0328542	P1	Positive
P107	0.131417	P2	Negative
P107	6.89938	P3	Negative
P107	10.0862	P4	Positive
P107	13.2402	P5	Negative
P107	16.7556	P6	Negative
P107	19.7125	P7	Negative
P107	25.7906	P9	Negative
P108	0	P1	Positive
P108	0.0985626	P2	Negative
P108	11.9261	P5	Negative
P108	14.9158	P6	Negative
P108	18.0698	P7	Negative
P108	20.9281	P8	Negative
P108	24.0493	P9	Negative
P109	0	P1	Positive
P109	0.131417	P2	Negative
P109	6.89938	P3	Negative
P109	12.3203	P5	Negative
P109	15.1458	P6	Negative
P109	19.4825	P7	Negative
P109	24.8049	P9	Negative
P110	-0.0328542	P1	Negative
P110	0.197125	P2	Negative
P110	7.09651	P3	Negative
P110	10.8419	P4	Negative
P110	14.5544	P5	Negative
P110	17.4784	P6	Negative
P110	20.501	P7	Negative
P110	23.9507	P8	Negative
P110	27.0062	P9	Negative
P111	0	P1	Negative
P111	0.197125	P2	Negative
P111	7.09651	P3	Positive
P111	12.1561	P5	Negative
P111	15.3758	P6	Negative
P111	19.0554	P7	Negative
P111	24.115	P9	Negative
P112	-0.0328542	P1	Positive
P112	0.164271	P2	Negative
P112	13.3717	P5	Negative
P112	16.5914	P6	Negative
P112	19.5811	P7	Negative
P113	-0.0328542	P1	Negative
P113	0.197125	P2	Negative
P113	6.47228	P3	Negative
P113	9.13347	P4	Negative
P113	12.4517	P5	Negative
P113	15.3758	P6	Negative
P113	18.8583	P7	Negative
P114	0	P1	Positive
P114	0.197125	P2	Negative
P115	0	P1	Positive
P115	0.164271	P2	Negative
P116	0	P1	Negative
P116	0.197125	P2	Negative
P116	6.63655	P3	Negative
P116	10.3819	P4	Negative
P116	13.076	P5	Negative
P116	15.6057	P6	Negative
P116	18.8255	P7	Negative
P116	23.4908	P8	Negative
P116	26.6448	P9	Negative
P117	-0.0328542	P1	Negative
P117	0.229979	P2	Negative
P117	6.6694	P3	Negative
P117	10.3491	P4	Negative
P117	13.1417	P5	Negative
P117	15.6386	P6	Negative
P117	18.8583	P7	Negative
P117	25.2649	P9	Negative
P118	-0.0328542	P1	Negative
P118	0.197125	P2	Negative
P118	8.83778	P4	Negative
P118	12.3203	P5	Negative
P119	-0.0328542	P1	Positive
P119	0.197125	P2	Negative
P120	-0.0328542	P1	Positive
P120	0.164271	P2	Negative
P120	5.91376	P3	Negative
P120	9.13347	P4	Negative
P120	12.1561	P5	Negative
P120	14.883	P6	Negative
P120	18.1027	P7	Negative
P120	20.7967	P8	Negative
P120	23.8522	P9	Negative
P121	-0.0328542	P1	Positive
P121	0.131417	P2	Negative
P122	0	P1	Negative
P122	0.131417	P2	Negative
P122	7.35934	P3	Negative
P123	0	P1	Positive
P123	0.0985626	P2	Negative
P123	6.80082	P3	Negative
P123	12.2546	P5	Negative
P124	-0.0328542	P1	Positive
P124	0.0985626	P2	Positive
P124	10.3491	P4	Positive
P125	-0.0328542	P1	Positive
P125	0.197125	P2	Negative
P125	6.2423	P3	Negative
P125	10.3819	P4	Negative
P125	13.8316	P5	Negative
P125	17.2813	P6	Negative
P125	20.1068	P7	Negative
P125	23.6879	P8	Negative
P125	27.4004	P9	Negative
P126	0	P1	Positive
P126	0.197125	P2	Negative
P126	6.63655	P3	Negative
P126	9.62628	P4	Negative
P126	12.386	P5	Negative
P126	15.3758	P6	Negative
P126	18.3655	P7	Negative
P126	22.5708	P8	Negative
P126	25.9548	P9	Negative
P127	0	P1	Negative
P127	0.164271	P2	Negative
P127	6.86653	P3	Negative
P128	0	P1	Negative
P128	0.164271	P2	Negative
P129	-0.0328542	P1	Negative
P129	0.229979	P2	Negative
P129	5.74949	P3	Negative
P129	9.88912	P4	Negative
P129	12.9117	P5	Negative
P129	15.8686	P6	Negative
P129	18.7269	P7	Negative
P129	22.1766	P8	Negative
P129	25.3306	P9	Negative
P130	-0.0328542	P1	Positive
P130	0.197125	P2	Negative
P130	5.35524	P3	Negative
P130	8.24641	P4	Negative
P130	11.2361	P5	Negative
P130	14.4559	P6	Negative
P130	17.2813	P7	Negative
P130	20.0739	P8	Negative
P130	23.0308	P9	Negative
P131	-0.0328542	P1	Negative
P131	0.164271	P2	Negative
P131	6.83368	P3	Negative
P131	9.82341	P4	Negative
P131	12.846	P5	Positive
P131	15.0801	P6	Positive
P132	0	P1	Positive
P132	0.164271	P2	Negative
P132	5.8152	P3	Negative
P132	8.77207	P4	Negative
P132	13.1088	P5	Negative
P132	15.8357	P6	Negative
P132	18.7926	P7	Negative
P132	22.4394	P8	Negative
P132	25.5934	P9	Positive
P133	-0.0328542	P1	Positive
P133	0.197125	P2	Negative
P133	5.71663	P3	Negative
P133	9.16632	P4	Negative
P133	12.616	P5	Negative
P133	14.9487	P6	Negative
P133	18.2012	P7	Negative
P133	21.7495	P8	Negative
P133	24.5092	P9	Negative
P134	-0.0328542	P1	Positive
P134	0.164271	P2	Negative
P134	5.65092	P3	Negative
P134	9.3306	P4	Negative
P134	12.8789	P5	Negative
P134	15.6057	P6	Negative
P134	18.2998	P7	Negative
P134	22.2423	P8	Negative
P134	25.7577	P9	Negative
P135	0	P1	Positive
P135	0.197125	P2	Positive
P135	5.71663	P3	Positive
P135	9.16632	P4	Positive
P136	-0.0328542	P1	Positive
P136	0.131417	P2	Negative
P136	7.78645	P3	Negative
P136	13.5031	P5	Negative
P136	18.8912	P7	Negative
P137	-0.0328542	P1	Negative
P137	0.197125	P2	Negative
P138	0	P1	Positive
P138	0.229979	P2	Negative
P138	5.48665	P3	Negative
P138	9.69199	P4	Positive
P138	13.3388	P5	Positive
P139	-0.0328542	P1	Positive
P139	0.197125	P2	Negative
P139	8.47639	P4	Negative
P139	11.9589	P5	Positive
P139	14.6858	P6	Negative
P140	-0.0328542	P1	Positive
P140	0.131417	P2	Negative
P140	5.38809	P3	Negative
P140	9.06776	P4	Negative
P140	12.5503	P5	Negative
P140	16.23	P6	Negative
P140	21.9466	P8	Negative
P141	-0.0328542	P1	Positive
P141	0.164271	P2	Negative
P141	5.32238	P3	Negative
P141	8.77207	P4	Negative
P141	12.4517	P5	Negative
P141	15.9014	P6	Negative
P141	18.8912	P7	Negative
P141	22.1109	P8	Negative
P141	25.3306	P9	Negative
P142	0	P1	Positive
P142	0.164271	P2	Positive
P142	6.14374	P3	Negative
P142	9.95483	P4	Negative
P143	0	P1	Positive
P143	0.197125	P2	Negative
P143	5.58522	P3	Negative
P143	9.79055	P4	Negative
P143	13.1417	P5	Negative
P143	16	P6	Negative
P143	26.9405	P9	Negative
P144	0	P1	Positive
P144	0.164271	P2	Negative
P144	5.74949	P3	Negative
P144	13.7659	P6	Negative
P144	18.0041	P7	Negative
P145	0	P1	Positive
P145	0.131417	P2	Negative
P145	5.94661	P3	Negative
P145	9.36345	P4	Negative
P145	12.1561	P5	Negative
P145	14.883	P6	Negative
P145	18.1355	P7	Negative
P145	21.2895	P8	Negative
P145	24.5749	P9	Negative
P146	0	P1	Positive
P146	0.131417	P2	Negative
P146	8.41068	P4	Negative
P146	11.5975	P5	Negative
P146	14.6858	P6	Negative
P146	18.5955	P7	Negative
P146	21.9466	P8	Negative
P146	24.7392	P9	Negative
P147	-0.0328542	P1	Positive
P147	0.197125	P2	Negative
P147	5.55236	P3	Negative
P147	8.31211	P4	Negative
P147	11.9918	P5	Negative
P147	14.9815	P6	Negative
P147	18.037	P7	Negative
P147	24.1478	P9	Negative
P148	-0.0328542	P1	Negative
P148	0.197125	P2	Negative
P149	-0.0328542	P1	Positive
P149	0.197125	P2	Negative
P149	8.47639	P4	Negative
P150	-0.0328542	P1	Positive
P150	0.197125	P2	Negative
P151	-0.0328542	P1	Negative
P151	0.0985626	P2	Negative
P151	9.85626	P4	Negative
P151	13.076	P5	Negative
P151	17.117	P6	Negative
P151	21.1581	P7	Negative
P151	23.4908	P8	Negative
P151	26.2505	P9	Negative
P152	-0.0328542	P1	Positive
P152	0.229979	P2	Negative
P152	6.14374	P3	Negative
P152	9.10062	P4	Negative
P152	12.0903	P5	Negative
P152	15.3101	P6	Negative
P152	18.1355	P7	Negative
P152	21.5195	P8	Negative
P152	24.0164	P9	Negative
P153	-0.0328542	P1	Negative
P153	0.164271	P2	Negative
P153	7.58932	P3	Negative
P153	13.963	P5	Negative
P154	-0.0328542	P1	Negative
P154	0.131417	P2	Negative
P155	0	P1	Positive
P155	0.131417	P2	Negative
P156	0	P1	Positive
P156	0.131417	P2	Negative
P156	6.63655	P3	Negative
P156	9.65914	P4	Negative
P156	12.616	P5	Negative
P156	15.6715	P6	Negative
P156	20.0739	P7	Negative
P156	23.2279	P8	Negative
P156	26.4148	P9	Negative
P157	-0.0328542	P1	Negative
P157	0.197125	P2	Negative
P157	6.53799	P3	Negative
P157	9.23203	P4	Negative
P157	11.7618	P5	Negative
P157	14.5216	P6	Negative
P157	17.2485	P7	Negative
P157	20.271	P8	Negative
P157	23.4579	P9	Negative
P158	0	P1	Positive
P158	0.164271	P2	Negative
P158	5.97947	P3	Negative
P158	18.0041	P7	Negative
P159	-0.0328542	P1	Negative
P159	0.131417	P2	Negative
P160	0	P1	Positive
P160	0.0985626	P2	Negative
P160	6.37372	P3	Negative
P160	9.16632	P4	Negative
P160	12.1232	P5	Negative
P160	15.1458	P6	Negative
P160	18.037	P7	Negative
P160	21.0267	P8	Negative
P160	24.0821	P9	Negative
P161	-0.0328542	P1	Negative
P161	0.197125	P2	Negative
P161	6.20945	P3	Negative
P161	9.16632	P4	Negative
P161	11.9589	P5	Negative
P161	15.1786	P6	Negative
P161	17.7741	P7	Negative
P161	21.1253	P8	Negative
P161	24.115	P9	Negative
P162	-0.0328542	P1	Positive
P162	0.197125	P2	Negative
P163	-0.0328542	P1	Positive
P163	0.197125	P2	Negative
P164	0	P1	Negative
P164	0.131417	P2	Negative
P164	25.5606	P9	Negative
P165	-0.197125	P1	Negative
P165	0.229979	P2	Negative
P165	6.86653	P3	Negative
P166	0	P1	Positive
P166	0.164271	P2	Negative
P167	0	P1	Positive
P167	0.164271	P2	Negative
P168	0	P1	Positive
P168	0.197125	P2	Negative
P168	6.04517	P3	Negative
P168	9.06776	P4	Negative
P168	11.9918	P5	Negative
P168	14.9487	P6	Negative
P168	24.6735	P9	Negative
P169	0	P1	Positive
P169	0.164271	P2	Negative
P169	6.40657	P3	Negative
P169	9.3963	P4	Negative
P169	12.386	P5	Negative
P169	15.6057	P6	Negative
P169	19.6797	P7	Negative
P169	22.7023	P8	Negative
P170	-0.0328542	P1	Negative
P170	0.164271	P2	Negative
P170	7.0308	P3	Negative
P170	11.269	P4	Negative
P170	13.3717	P5	Negative
P170	16.5914	P6	Negative
P171	0	P1	Negative
P171	0.197125	P2	Negative
P171	6.14374	P3	Negative
P171	10.2834	P4	Negative
P171	13.5031	P5	Negative
P171	16.0657	P6	Negative
P171	19.4825	P7	Negative
P171	22.4723	P8	Negative
P171	24.9692	P9	Negative
P172	0	P1	Positive
P172	0.197125	P2	Negative
P172	6.2423	P3	Negative
P172	9.00205	P4	Negative
P172	11.729	P5	Negative
P172	14.9487	P6	Negative
P172	19.9754	P8	Negative
P172	22.9651	P9	Negative
P173	-0.0328542	P1	Negative
P173	0.197125	P2	Negative
P173	8.34497	P4	Negative
P173	11.499	P5	Negative
P173	14.5216	P6	Negative
P173	17.1828	P7	Negative
P173	20.2382	P8	Negative
P173	23.5565	P9	Negative
P174	0	P1	Negative
P174	0.197125	P2	Negative
P174	6.70226	P3	Negative
P174	10.809	P4	Negative
P174	13.7988	P5	Negative
P174	16.8871	P6	Negative
P174	20.0411	P7	Negative
P174	23.0965	P8	Negative
P175	-0.0328542	P1	Positive
P175	0.197125	P2	Negative
P175	6.17659	P3	Negative
P175	9.16632	P4	Negative
P175	12.1561	P5	Negative
P175	15.6057	P6	Negative
P175	21.3881	P8	Negative
P176	-0.0328542	P1	Positive
P176	0.197125	P2	Negative
P176	10.5462	P4	Negative
P176	20.8624	P7	Positive
P177	0	P1	Positive
P177	0.197125	P2	Negative
P177	6.93224	P3	Negative
P177	10.3819	P4	Negative
P177	14.0616	P5	Negative
P177	16.9528	P6	Negative
P177	19.9754	P7	Negative
P177	23.0308	P8	Negative
P178	0	P1	Positive
P178	0.197125	P2	Negative
P178	7.85216	P3	Negative
P178	11.0719	P4	Positive
P178	14.1602	P5	Positive
P178	19.154	P6	Positive
P178	22.9651	P7	Positive
P179	-0.0328542	P1	Positive
P179	0.197125	P2	Positive
P179	5.71663	P3	Negative
P179	9.29774	P4	Positive
P179	12.386	P5	Positive
P180	-0.0328542	P1	Positive
P180	0.164271	P2	Negative
P181	0	P1	Positive
P181	0.197125	P2	Negative
P181	7.0308	P3	Negative
P181	10.2505	P4	Negative
P181	15.0801	P5	Negative
P181	19.6797	P6	Negative
P181	22.8994	P7	Negative
P182	0	P1	Negative
P182	0.229979	P2	Negative
P182	6.27515	P3	Negative
P182	9.42916	P4	Negative
P182	12.4517	P5	Negative
P182	15.4086	P6	Negative
P183	0	P1	Positive
P183	0.229979	P2	Positive
P183	6.40657	P3	Negative
P184	-0.0328542	P1	Positive
P184	0.0985626	P2	Negative
P184	5.91376	P3	Negative
P184	9.72485	P4	Negative
P184	21.0924	P8	Negative
P184	23.655	P9	Negative
P185	-0.0328542	P1	Positive
P185	0.361396	P2	Negative
P185	5.91376	P3	Negative
P185	9.00205	P4	Negative
P185	11.9261	P5	Negative
P185	14.8501	P6	Negative
P185	18.8255	P7	Negative
P185	21.9795	P8	Negative
P185	23.5893	P9	Negative
P186	0	P1	Positive
P186	0.197125	P2	Negative
P186	6.83368	P3	Negative
P186	9.95483	P4	Negative
P186	13.1088	P5	Negative
P186	17.5441	P6	Negative
P186	20.1068	P7	Negative
P186	22.9651	P8	Negative
P187	0	P1	Positive
P187	0.197125	P2	Positive
P187	9.29774	P4	Negative
P187	12.386	P5	Negative
P187	18.8912	P7	Negative
P188	0	P1	Positive
P188	0.197125	P2	Negative
P188	6.2423	P3	Negative
P188	9.26489	P4	Negative
P188	13.076	P5	Negative
P188	18.8255	P7	Negative
P188	22.1109	P8	Negative
P189	-0.0328542	P1	Positive
P189	0.197125	P2	Negative
P189	7.0308	P3	Negative
P189	9.72485	P4	Negative
P189	12.6817	P5	Negative
P189	17.1828	P6	Negative
P189	20.5996	P7	Negative
P190	-0.0328542	P1	Positive
P190	0.197125	P2	Positive
P190	4.73101	P3	Negative
P190	7.85216	P4	Negative
P190	10.5791	P5	Negative
P190	13.9302	P6	Positive
P190	17.1499	P7	Positive
P191	0	P1	Negative
P191	0.131417	P2	Negative
P191	20.961	P8	Negative
P192	0	P1	Positive
P192	0.229979	P2	Negative
P192	6.93224	P3	Positive
P192	9.92197	P4	Negative
P192	12.9117	P5	Positive
P192	16.3943	P6	Negative
P193	-0.0328542	P1	Positive
P193	0.197125	P2	Positive
P194	0	P1	Positive
P194	0.131417	P2	Negative
P195	0	P1	Positive
P195	0.197125	P2	Negative
P195	6.57084	P3	Negative
P195	9.56057	P4	Negative
P195	12.5503	P5	Negative
P195	16.4928	P6	Negative
P195	18.7598	P7	Positive
P195	21.7495	P8	Negative
P196	-0.0328542	P1	Negative
P196	0.164271	P2	Negative
P196	5.68378	P3	Negative
P196	11.4661	P5	Negative
P196	16.8214	P7	Negative
P196	21.1253	P8	Negative
P197	-0.0328542	P1	Positive
P197	0.164271	P2	Negative
P197	6.14374	P3	Negative
P197	10.3819	P4	Negative
P197	16.2957	P6	Negative
P197	19.0554	P7	Negative
P198	-0.0328542	P1	Positive
P198	0.164271	P2	Negative
P198	6.83368	P3	Negative
P198	10.0534	P4	Negative
P198	12.846	P5	Negative
P198	16.1643	P6	Positive
P198	20.5996	P7	Negative
P199	0	P1	Positive
P199	0.229979	P2	Positive
P199	7.85216	P3	Negative
P199	14.653	P5	Negative
P200	-0.0328542	P1	Negative
P200	0.164271	P2	Negative
P200	7.85216	P3	Negative
P201	-0.0328542	P1	Positive
P201	0.164271	P2	Negative
P201	7.16222	P3	Negative
P201	17.5113	P6	Negative
P202	-0.0657084	P1	Positive
P202	0.0985626	P2	Negative
P203	0	P1	Negative
P203	0.197125	P2	Negative
P203	5.94661	P3	Negative
P203	12.846	P5	Negative
P203	16	P6	Negative
P204	-0.0328542	P1	Negative
P204	0.131417	P2	Negative
P204	7.0308	P3	Negative
P204	13.076	P5	Negative
P204	16.23	P6	Negative
P205	-0.0657084	P1	Positive
P205	0.164271	P2	Negative
P205	4.36961	P3	Negative
P205	7.32649	P4	Negative
P205	11.4661	P5	Negative
P205	14.6858	P6	Negative
P206	-0.0328542	P1	Positive
P206	0.131417	P2	Negative
P206	6.14374	P3	Negative
P207	0	P1	Positive
P207	0.197125	P2	Negative
P207	6.70226	P3	Negative
P207	11.2361	P4	Negative
P207	13.9959	P5	Positive
P208	-0.0328542	P1	Positive
P208	0.197125	P2	Negative
P209	0	P1	Negative
P209	0.131417	P2	Negative
P209	5.42094	P3	Negative
P209	9.36345	P4	Negative
P209	12.0903	P5	Negative
P210	-0.0328542	P1	Positive
P210	0.131417	P2	Negative
P210	5.02669	P3	Negative
P210	9.36345	P4	Negative
P210	12.3532	P5	Negative
P211	0	P1	Negative
P211	0.197125	P2	Positive
P211	8.54209	P4	Negative
P211	11.5647	P5	Negative
P211	13.9302	P6	Negative
P212	0	P1	Positive
P212	0.197125	P2	Negative
P212	5.8152	P3	Negative
P212	8.9692	P4	Negative
P212	11.9589	P5	Negative
P213	0	P1	Positive
P213	0.197125	P2	Negative
P214	-0.0657084	P1	Positive
P214	0.0985626	P2	Negative
P214	5.65092	P3	Negative
P214	8.77207	P4	Negative
P214	11.9918	P5	Negative
P215	-0.0328542	P1	Positive
P215	0.131417	P2	Negative
P215	5.65092	P3	Negative
P215	10.5133	P4	Negative
P215	13.076	P5	Negative
P216	-0.0328542	P1	Positive
P216	0.131417	P2	Positive
P217	-0.0985626	P1	Negative
P217	0.131417	P2	Negative
P218	-0.0328542	P1	Negative
P218	0.131417	P2	Negative
P218	8.41068	P4	Negative
P218	11.4004	P5	Negative
P219	-0.0328542	P1	Positive
P219	0.164271	P2	Negative
P219	8.24641	P4	Negative
P219	11.2361	P5	Negative
P220	-0.0985626	P1	Positive
P220	0.131417	P2	Negative
P220	8.08214	P4	Negative
P220	11.0719	P5	Negative
P221	0	P1	Negative
P221	0.197125	P2	Negative
P221	7.95072	P3	Negative
P221	11.1704	P4	Negative
P222	0	P1	Negative
P222	0.229979	P2	Negative
P222	7.3922	P3	Negative
P222	10.6119	P4	Negative
P223	0	P1	Negative
P223	0.131417	P2	Negative
P223	7.29363	P3	Negative
P223	10.2834	P4	Negative
P224	0	P1	Positive
P224	0.164271	P2	Positive
P224	7.29363	P3	Negative
P224	10.6119	P4	Negative
P225	0	P1	Positive
P225	0.0985626	P2	Negative
P225	6.30801	P3	Negative
P225	8.80493	P4	Negative
P226	-0.0328542	P1	Positive
P226	0.131417	P2	Negative
P226	6.20945	P3	Negative
P227	-0.0328542	P1	Negative
P227	0.164271	P2	Negative
P227	6.17659	P3	Negative
P227	9.3306	P4	Negative
P228	-0.0328542	P1	Positive
P228	0.0985626	P2	Negative
P228	6.17659	P3	Positive
P228	9.3306	P4	Negative
P229	0	P1	Positive
P229	0.0985626	P2	Negative
P229	6.17659	P3	Negative
P229	9.23203	P4	Negative
P230	0	P1	Positive
P230	0.164271	P2	Negative
P230	5.91376	P3	Negative
P230	8.57495	P4	Negative
P231	0	P1	Positive
P231	0.229979	P2	Positive
P231	6.63655	P3	Negative
P231	9.65914	P4	Negative
P232	0	P1	Positive
P232	0.0985626	P2	Negative
P232	6.11088	P3	Negative
P232	9.36345	P4	Negative
P233	0	P1	Negative
P233	0.62423	P2	Negative
P233	5.94661	P3	Negative
P233	9.62628	P4	Negative
P234	0	P1	Positive
P234	0.0985626	P2	Negative
P234	6.07803	P3	Negative
P235	0	P1	Negative
P235	0.164271	P2	Negative
P235	5.8152	P3	Negative
P235	8.80493	P4	Negative
P236	0	P1	Positive
P236	0.0985626	P2	Negative
P236	5.8809	P3	Negative
P236	8.87064	P4	Negative
P237	0	P1	Negative
P237	0.164271	P2	Negative
P237	6.14374	P3	Negative
P238	0	P1	Negative
P238	0.0985626	P2	Negative
P239	0	P1	Negative
P239	0.131417	P2	Negative
P239	6.07803	P3	Negative
P240	0	P1	Positive
P240	0.131417	P2	Positive
P240	5.55236	P3	Negative
