# Supplementary material for: Postoperative circulating tumor DNA as markers of recurrence risk in stages II to III colorectal cancer
Source: J Hematol Oncol. 2021 May 17;14:80. doi: 10.1186/s13045-021-01089-z (PMC8130394; doi:10.1186/s13045-021-01089-z)
Supplement: Supplementary file 9 — Additional file 9: Dataset S3. Serial serum CEA results. [file 13045_2021_1089_MOESM9_ESM.xlsx]

## Sheet: Dateset S3
Dataset S3. Serial serum CEA results.
#Patient_No=Patient Number. Nine out of 240 evaluable patients with no CEA results available.
#Time_postop=Sample time of serum CEA, caculated as time post surgery in months.
#CEA_value=The value of serum CEA.
Patient_No	Time_postop	CEA_value
P001	-0.197125	3.13
P001	6.80082	3.49
P001	9.79055	3.11
P001	12.7803	3.78
P001	16	3.24
P001	18.7598	3.44
P001	23.8193	3.34
P001	24.0164	1.85
P001	27.499	2.93
P001	32.5585	2.79
P002	-0.394251	4.46
P002	0.755647	2.81
P002	13.1088	3.65
P003	-0.0985626	188.5
P003	1.51129	16.33
P003	4.40246	150.4
P003	7.12936	140.7
P003	11.9918	397.8
P004	-0.459959	3.77
P005	-0.459959	4.46
P005	7.0308	2.69
P005	12.846	2.97
P005	29.5359	3.37
P006	-0.0985626	2.66
P006	6.89938	1.61
P006	12.1889	1.58
P006	17.6756	1.36
P007	-0.0985626	2.44
P007	0.887064	1.55
P007	8.34497	2.32
P007	9.52772	2.23
P007	12.0575	1.98
P007	20.9281	3.31
P008	-0.0985626	3.87
P008	9.29774	3.14
P008	12.2875	3.18
P008	14.8172	2.86
P008	18.4969	2.56
P008	20.8296	2.7
P008	24.0164	3.3
P008	33.2156	2.96
P009	-0.197125	2.5
P009	6.96509	3.53
P010	-0.0985626	2.75
P011	-0.0328542	7.34
P011	4.33676	2.32
P011	6.83368	2.36
P011	12.6489	2.27
P011	13.1088	1.68
P012	-0.0657084	2.83
P012	4.10678	3.35
P013	-0.0985626	2.44
P013	6.57084	2.19
P014	-0.0657084	4.74
P014	5.94661	1.21
P014	9.3963	2.34
P014	18.3655	0.95
P014	21.8152	1.27
P014	24.3121	2.65
P015	-0.229979	12.48
P015	5.91376	3.84
P015	11.9918	2.94
P015	24.3121	2.65
P016	-0.0657084	24.15
P016	18.4312	3.85
P017	-0.0985626	2.72
P017	5.97947	3.22
P017	8.87064	2.95
P017	12.1232	3.11
P018	-0.0985626	3.04
P018	5.02669	3.43
P018	7.78645	4.25
P018	11.0719	5.69
P018	14.2587	3.58
P018	21.3881	3.58
P018	25.5277	10.54
P018	30.9487	4.24
P019	-0.164271	2.63
P019	8.80493	1.78
P020	-0.197125	18.06
P020	5.94661	2.47
P020	18.3984	2.3
P021	-0.197125	5.6
P021	10.0862	4.41
P021	13.1088	3.68
P021	16.2957	3.06
P021	19.2526	3.39
P021	22.3409	2.66
P021	25.232	2.34
P022	-0.131417	1.23
P022	7.0308	1.38
P022	11.4004	1.21
P022	14.1602	1.39
P022	17.2813	1.29
P022	20.1068	1.24
P022	23.1951	1.23
P022	25.7577	1.2
P023	-0.295688	7.38
P023	7.75359	2.91
P023	11.1376	1.45
P023	16.7556	2.01
P023	19.9097	1.59
P023	23.1294	1.98
P023	33.0185	1.86
P024	-0.229979	11.46
P024	7.26078	2.54
P024	12.0903	2.54
P024	17.6099	2.62
P024	23.5893	1.9
P024	29.7988	1.96
P025	-0.0985626	4.28
P025	7.72074	4.98
P025	11.8604	3.98
P025	17.0842	5.14
P025	25.0021	5.33
P025	31.6386	6.54
P026	-0.394251	9.46
P026	7.62218	2.06
P026	11.6632	1.1
P026	23.5893	1.25
P026	27.5975	1.97
P027	-0.0328542	5.56
P027	0.657084	3.37
P027	6.93224	6.08
P027	10.152	12.09
P027	13.4045	21.03
P027	20.0739	38.99
P027	22.7023	3.22
P027	28.5832	1.68
P027	30.653	2.25
P027	33.1828	2.11
P028	-0.229979	1.83
P028	7.32649	1.64
P028	10.5462	1.41
P028	14.9158	2.14
P028	18.5955	1.55
P028	22.7351	1.99
P028	28.0246	1.56
P029	-0.262834	3.28
P029	0.722793	2.89
P029	6.86653	2.32
P029	9.85626	2.98
P029	12.846	3.53
P029	15.8357	3.51
P029	18.8255	3
P029	21.8152	3.5
P029	24.8049	3.51
P029	27.7947	3.46
P029	30.7844	3.18
P030	-0.0657084	2.98
P030	6.57084	3.81
P030	9.56057	3.92
P030	12.5503	4.3
P030	15.54	3.46
P030	18.0698	3.68
P031	-0.131417	4.51
P031	5.15811	4.43
P031	19.2526	8.24
P032	-0.229979	1.53
P032	18.3984	1.28
P033	-0.131417	7.35
P033	0.919918	1.65
P033	7.49076	3.58
P033	10.6119	23.77
P033	14.3573	2.44
P033	17.3799	3.34
P033	20.501	3.34
P033	26.5791	2.54
P033	29.306	3.02
P033	32.2957	3.24
P034	-0.0985626	3.37
P034	0.62423	2.93
P034	6.34086	3.89
P034	9.42916	3.53
P034	12.1889	3.7
P034	15.3429	3.27
P034	18.3984	3.79
P034	20.3696	3.57
P034	24.2793	3.57
P034	30.4559	3.24
P035	-0.262834	70.41
P035	3.97536	2.9
P036	-0.0657084	2.42
P036	7.12936	3.63
P037	-0.0328542	8.14
P037	7.16222	1.91
P037	10.3819	1.67
P037	19.3511	1.78
P038	-0.0328542	6.7
P038	6.01232	1.42
P038	9.42916	2.41
P038	12.2218	4.91
P038	15.9014	1.6
P038	18.6612	1.89
P038	22.2094	2.78
P038	31.4415	5.48
P039	-0.197125	33.4
P039	5.91376	2
P039	9.36345	1.2
P039	12.4517	1.1
P039	18.3655	1.2
P040	-0.197125	3.6
P040	6.14374	2.3
P040	10.152	2.3
P040	28.0246	3.4
P041	-0.262834	6.5
P041	5.94661	6.8
P041	8.50924	4
P042	-0.0657084	32.81
P042	3.12115	1.59
P042	11.6632	2.87
P042	16.9199	2.91
P042	23.1622	2.6
P043	-0.0985626	3.5
P043	5.61807	3.8
P043	9.3963	3
P043	14.7515	3.6
P043	17.4784	3.9
P043	21.191	3.1
P043	23.655	2.7
P043	30.1273	3.92
P044	-0.492813	2.5
P044	5.51951	1.8
P044	9.42916	1.4
P044	12.1889	1.7
P044	17.0185	2
P044	23.4251	2.4
P045	-0.0328542	29.01
P045	1.11704	1.45
P045	4.82957	2.34
P045	8.54209	0.813
P045	13.1745	0.708
P045	27.6632	0.736
P046	-0.197125	2.8
P046	7.72074	3.2
P046	10.6448	2.9
P046	13.7002	2.3
P046	17.3799	2.4
P046	20.1396	2.3
P046	27.499	1.8
P047	-0.197125	1.38
P047	3.64682	1.49
P047	9.19918	0.981
P047	13.1417	0.947
P047	16.8214	0.811
P047	20.7639	1.12
P048	-0.0985626	2.33
P048	26.2177	2.54
P049	-0.0985626	2.07
P050	7.88501	1
P050	7.88501	1
P051	-0.0657084	2.1
P051	5.51951	1.3
P051	12.616	1.4
P051	16.0657	1.8
P051	19.2197	1.6
P051	27.6961	1.5
P052	6.47228	1.6
P053	-0.328542	6.7
P053	1.90554	1.1
P053	6.43943	1.4
P053	12.5175	1.2
P054	-0.0657084	0.8
P054	6.6037	0.9
P054	13.1088	0.7
P054	16.23	1
P054	19.1211	0.6
P054	22.2094	0.6
P054	26.3819	0.8
P055	-0.0657084	6.7
P055	6.11088	2.2
P055	9.3306	2.9
P055	12.7803	4.8
P055	16.4271	8.2
P055	20.1396	17.8
P055	25.3963	3.8
P055	28.8789	2.6
P056	-0.525667	4.8
P056	5.55236	4.5
P056	10.9733	4.7
P057	-0.164271	4.8
P057	6.20945	2.3
P057	9.36345	1.8
P057	11.6632	1.7
P057	14.4887	2.8
P057	19.9754	2.1
P057	24.8706	4.7
P058	-0.131417	6.8
P058	7.65503	3
P059	-0.0985626	19.78
P059	0.755647	2.54
P059	5.0924	2.29
P059	10.4805	2.24
P059	13.9302	2.21
P059	18.037	2.36
P059	27.6632	2.03
P060	-0.164271	0.983
P060	0.722793	1.09
P060	6.40657	6.66
P060	9.62628	3.31
P060	15.6715	2.8
P060	22.2423	1.63
P061	-0.164271	1.36
P061	9.92197	1.39
P061	13.0431	1.32
P061	19.3511	1.46
P061	25.922	1.34
P062	-0.0657084	10.18
P062	9.3306	2.42
P062	11.8932	2.36
P062	20.271	2.8
P063	-0.0328542	2.26
P063	4.13963	2.97
P063	15.6386	2.34
P063	25.5277	2.9
P064	-0.0328542	3.38
P064	1.08419	2.18
P064	4.43532	2.95
P064	12.9446	2.32
P065	-0.0657084	2.25
P065	6.37372	3.55
P065	10.0534	2.8
P065	13.4702	3.06
P065	16.7228	3.06
P065	19.9425	2.93
P065	26.6119	3.37
P066	-0.131417	0.94
P066	0.0985626	0.7
P066	12.9446	4.99
P066	19.614	1.53
P067	-0.164271	3.8
P067	5.28953	4.7
P068	-0.0328542	2.92
P068	0.887064	1.73
P068	3.64682	3.68
P068	4.3039	3.44
P068	9.3963	2.43
P068	9.3963	2.43
P068	15.3758	3.63
P068	18.5955	2.23
P068	25.0021	2.33
P069	-0.0328542	1.38
P069	0.197125	0.93
P070	-0.0657084	1.85
P071	-0.0657084	4.67
P071	7.26078	3.59
P071	11.4004	3.87
P071	18.3326	3.08
P071	25.4292	2.91
P072	-0.361396	16.5
P072	7.12936	26.89
P073	-0.0657084	0.831
P073	0.689938	0.682
P073	7.06366	1.43
P073	10.2834	0.845
P073	13.5359	0.666
P073	17.4456	1.39
P073	21.6509	0.969
P073	26.4148	1.04
P074	-0.164271	6.66
P074	6.99795	0.59
P074	9.3963	0.48
P074	12.2218	0.53
P074	15.6386	0.36
P074	18.3984	0.52
P074	21.3881	0.41
P074	24.6078	0.46
P075	-0.164271	27.31
P076	-0.131417	1.41
P076	1.1499	1.07
P076	4.10678	4.25
P076	8.04928	2.02
P076	11.9589	1.81
P076	26.4476	3.01
P077	-0.0328542	1.33
P077	0.985626	0.49
P077	6.96509	1.14
P078	-0.0985626	7.3
P079	-0.164271	5.07
P079	3.28542	4.47
P079	6.96509	5.35
P079	7.58932	4.69
P079	11.5318	4.33
P079	15.9014	3.6
P079	19.8439	4.13
P079	24.9035	4.57
P080	-0.0657084	0.37
P080	3.64682	1.34
P080	6.01232	1.73
P080	9.46201	0.9
P080	13.8316	1.26
P080	16.5914	1.21
P080	19.7782	1.35
P081	-0.0657084	0.94
P082	-0.0985626	5.95
P083	-0.295688	61
P083	9.13347	2.5
P084	-0.0985626	1.26
P084	0.887064	1.47
P084	7.09651	2.33
P084	11.4661	1.71
P084	15.8357	1.43
P085	-0.262834	2.2
P085	8.70637	1.2
P086	-0.0328542	41.28
P086	0.821355	3.49
P087	-0.0657084	1.49
P087	6.14374	3.86
P087	9.36345	2.72
P087	12.3203	2.75
P087	15.3101	4.54
P087	18.3326	4.21
P087	21.1581	3.1
P087	24.0821	2.18
P088	-0.0328542	1.14
P089	-0.131417	1.6
P090	-0.197125	1.22
P091	-0.0985626	1.89
P091	6.2423	2.79
P091	9.00205	2.42
P091	12.6817	2.66
P091	15.9014	2.7
P091	18.8912	3.13
P091	25.7906	3.17
P092	-0.164271	13.11
P092	2.10267	2.03
P092	3.71253	1.6
P093	0	3.05
P094	-0.229979	2.1
P095	-0.295688	3.2
P095	9.3306	1.7
P095	17.6099	1.5
P095	21.2895	1.7
P095	24.9692	2.4
P095	27.4004	1.8
P096	-0.0328542	9.03
P096	0.591376	2.17
P096	6.01232	1.43
P096	12.386	1.12
P096	16.5585	1.3
P096	28.8131	1.12
P097	-0.229979	4.66
P098	-0.229979	5.7
P099	-0.0328542	1.58
P099	6.73511	2.27
P099	10.8747	2.53
P100	-0.164271	8.57
P100	0.985626	2.78
P101	-0.0985626	5.99
P101	0.887064	1.9
P101	3.18686	2.99
P101	6.63655	2.17
P102	-0.0657084	5.3
P102	10.7762	3.4
P103	-0.0328542	190.6
P103	5.84805	4.97
P103	9.72485	4.98
P103	18.8912	4.97
P104	-0.197125	2.14
P104	6.73511	2.05
P105	0	2.03
P105	0.985626	1.41
P105	14.5216	9.61
P105	15.2444	9.39
P105	17.5113	1.95
P105	26.3162	5.94
P106	-0.0657084	5.57
P107	-0.0985626	10.58
P107	0.887064	3.28
P107	6.6694	2.59
P107	10.0862	2.94
P107	13.2402	3.04
P107	16.7228	3.64
P107	19.7125	3.11
P107	25.7906	2.8
P108	-0.131417	2.58
P108	7.12936	3.29
P108	11.8275	2.85
P108	14.9487	3.46
P108	17.9713	3.11
P108	23.9179	3.77
P109	-0.131417	16.49
P109	1.37988	2.56
P109	7.32649	3.32
P109	15.3758	1.98
P110	-0.197125	2.46
P110	7.12936	1.2
P110	11.039	0.82
P110	14.7187	1.13
P110	19.2854	0.78
P110	24.3778	0.91
P111	-0.229979	2.18
P111	4.13963	1.82
P111	7.12936	1.46
P111	12.1561	1.44
P111	19.0554	1.73
P111	24.115	1.65
P112	-0.0328542	3.89
P112	7.16222	3.24
P112	10.152	3.24
P112	13.306	3.8
P112	16.5914	4.53
P112	19.5811	3.63
P112	23.4908	4.09
P113	-0.131417	1.35
P113	0.689938	0.91
P113	2.75975	1.79
P113	5.97947	1.45
P113	8.9692	0.74
P113	13.0103	1.36
P113	16.7885	0.93
P114	-0.0985626	3.05
P115	-0.0985626	3.33
P115	5.84805	2.67
P116	-0.131417	5.15
P116	0.919918	1.39
P116	3.90965	1.72
P116	6.6694	1.92
P116	7.58932	2.38
P116	13.1088	1.56
P116	17.9055	1.61
P116	23.5236	1.94
P117	-0.0328542	2.91
P117	0.689938	0.99
P117	3.31828	3.62
P117	3.5154	1.19
P117	4.63244	0.88
P117	7.3922	1.4
P117	11.3018	0.47
P117	15.6386	1.35
P117	18.8912	1.04
P117	25.2977	1.05
P118	-0.0657084	1.32
P119	-0.459959	12.92
P119	0.854209	2.36
P119	4.53388	3.97
P119	8.41068	3.75
P119	11.6304	2.68
P119	14.6201	1.9
P119	17.9384	1.86
P120	-0.0985626	2.3
P120	12.1561	4.32
P120	23.885	2.48
P121	-0.0657084	23.43
P122	-0.328542	4.7
P122	6.11088	2.6
P122	10.0205	2.3
P122	12.3203	2.4
P122	15.3101	2.1
P122	18.7598	2.1
P122	26.9405	2.7
P123	-0.427105	2.3
P123	6.6694	3.5
P123	11.9589	1.9
P124	-0.164271	1.06
P124	0.722793	1.72
P124	6.01232	2.1
P124	10.2505	2.14
P125	-0.164271	6.32
P126	-0.0328542	19.9
P126	1.18275	2.45
P126	15.4086	3.14
P127	-0.394251	3.9
P127	3.64682	4
P127	12.386	4.7
P127	22.7351	5
P128	-0.0985626	7.4
P128	12.0903	2.2
P129	-0.131417	3.45
P129	1.41273	2.22
P129	3.48255	3.16
P129	12.1561	4.39
P129	25.3634	3.78
P130	-0.0328542	4.63
P130	0.689938	2.94
P130	3.44969	3.55
P130	8.9692	3.42
P130	14.4887	3.22
P130	17.4784	3.02
P131	-0.0328542	17.8
P131	0.657084	3.59
P131	1.60986	3.04
P131	2.29979	2.74
P131	2.98973	2.59
P131	3.67967	3.34
P131	4.56674	3.18
P131	5.22382	3.08
P131	5.94661	3.28
P131	9.85626	3.32
P131	12.6489	3.93
P131	15.1129	5.23
P131	15.5729	5.4
P131	15.6386	3.74
P131	15.77	2.6
P131	16.8214	2.15
P132	-0.0657084	1.43
P132	0.919918	0.78
P133	-0.131417	7.56
P133	5.74949	2.63
P133	9.19918	2.53
P133	15.0144	3.76
P134	-0.0657084	53.96
P134	6.6037	8.97
P134	15.6386	3.23
P134	22.2423	2.9
P135	-0.0328542	6.8
P135	0.657084	1.59
P135	7.58932	148.2
P135	10.4148	6.82
P135	13.3388	47.54
P135	16.7885	46.54
P135	20.4025	73.79
P135	22.7023	258.7
P136	-0.328542	18.1
P136	7.78645	0.6
P136	10.5462	0.6
P136	12.616	0.6
P136	16.5257	0.7
P136	17.9055	0.7
P137	-0.0657084	4.42
P137	14.423	5.74
P138	-0.361396	5.16
P138	6.89938	5.24
P139	-0.229979	1.82
P139	0.722793	0.812
P139	5.94661	3.87
P139	13.4702	7.61
P139	14.4559	14.87
P139	17.6099	1.81
P139	20.8624	4.21
P139	23.885	7.8
P139	26.6448	11.25
P140	-0.0985626	2.88
P140	3.81109	2.78
P140	5.42094	2.71
P141	-0.164271	1.64
P141	2.82546	1
P141	8.80493	1.22
P141	12.4846	1.04
P142	0.164271	41.3
P142	6.01232	0.8
P142	9.88912	1.4
P143	0	15.38
P144	0	1.2
P144	5.74949	1.4
P144	8.50924	1.7
P144	11.9589	1.5
P144	13.7659	1.4
P144	18.0041	1
P144	23.7536	2.5
P145	-0.0328542	2.02
P145	0.919918	0.86
P145	2.98973	2.66
P146	-0.0657084	2.03
P146	3.77823	3.23
P146	11.5975	2.48
P146	14.6858	2.02
P146	21.9466	2.14
P146	24.7392	2.37
P147	-0.164271	4.43
P147	3.0883	2.55
P148	-0.131417	2.34
P148	0.985626	1.53
P149	-0.0657084	15.86
P150	-0.0328542	2.83
P150	14.9815	1.46
P150	17.6427	1.28
P151	-0.229979	17.78
P151	9.3963	3.85
P151	17.117	3.58
P152	-0.0657084	12.46
P152	6.14374	2.9
P152	9.10062	3.43
P152	12.1232	3.69
P152	15.3101	3
P152	18.1355	2.91
P152	21.5195	2.93
P152	24.0164	2.59
P153	0	10.1
P153	4.07392	4.58
P153	7.42505	2.3
P153	13.9959	3.8
P153	18.4312	3.6
P154	-0.0657084	2.38
P154	3.38398	3.71
P154	4.96099	3.16
P154	7.78645	1.83
P154	11.269	2.34
P154	14.1602	3.51
P155	0	184.5
P156	0	13.32
P156	0.919918	3.48
P156	6.6694	1.83
P157	-0.0328542	14.09
P157	1.67556	1.58
P157	3.94251	1.73
P157	6.53799	1.83
P157	9.23203	1.52
P157	11.7947	1.64
P157	14.5544	1.75
P157	20.3039	2.05
P157	23.4908	3.06
P158	3.02259	2.1
P158	5.94661	2.2
P158	8.47639	2.4
P158	11.9261	2.5
P158	17.9055	2.3
P158	23.655	2.6
P159	-1.60986	4.33
P159	2.62834	4.87
P159	4.13963	4.05
P159	10.1191	3.53
P160	-0.131417	1.17
P160	0.887064	0.8
P160	2.95688	1.21
P160	6.40657	1.27
P160	15.1458	0.86
P160	24.0821	1.03
P161	-0.0328542	5.24
P161	2.75975	7.09
P161	6.2423	8.37
P161	11.9918	9.27
P161	15.2115	6.6
P161	22.768	5.19
P162	-0.0328542	4.96
P162	0.755647	1.31
P162	6.04517	1.72
P162	12.846	1.73
P163	-0.164271	1.59
P163	6.89938	1.04
P163	11.5318	1.24
P164	-0.0985626	12.82
P164	17.2813	12.16
P165	-0.197125	2.21
P165	0.722793	1.67
P165	6.89938	1.85
P165	11.9589	1.59
P167	5.71663	1.5
P167	13.5359	0.8
P167	16.9856	1.2
P167	20.8953	1
P168	3.5154	1.3
P168	5.91376	1.7
P168	8.77207	1.4
P168	11.8932	1.3
P168	13.8316	1.3
P168	17.807	35
P168	18.1684	49.2
P168	18.924	73.6
P168	19.384	49.8
P168	20.4353	8.4
P168	20.7639	4.6
P168	21.3552	3.1
P168	22.2752	1.8
P168	23.1951	1.4
P168	24.6735	1.98
P169	-0.0657084	7.2
P169	3.12115	5.59
P169	6.43943	4.15
P169	12.386	3.59
P169	22.7351	4.94
P170	3.02259	2.4
P170	7.06366	2.4
P170	13.306	7
P171	-0.0657084	2.56
P171	3.90965	2.92
P171	6.14374	1.41
P171	13.5359	1.97
P171	16.0657	2.11
P172	-0.0657084	4.82
P172	0.689938	2.36
P172	7.09651	6.24
P172	8.27926	4.9
P172	11.7618	4.57
P172	14.6201	5.04
P172	19.2854	4.74
P172	22.9651	4.73
P173	-0.0328542	1.06
P173	0.722793	0.47
P173	6.93224	1
P173	11.5318	0.42
P173	14.5544	0.59
P173	20.271	0.79
P173	23.5565	0.57
P174	0	5.06
P174	1.44559	2.29
P174	4.46817	4.91
P174	6.76797	6.03
P174	10.8419	5.03
P174	13.8316	4.09
P175	-0.164271	2.6
P175	6.17659	1.15
P175	9.16632	1.11
P175	12.1561	1.11
P175	15.6057	<0.2
P175	18.6283	1.26
P176	-0.0657084	2.93
P176	10.5462	5.61
P176	22.2752	5.34
P177	-0.164271	4.99
P177	0.755647	2.35
P177	6.96509	1.92
P178	-0.197125	3.73
P178	1.21561	1.32
P179	-0.131417	4.39
P179	5.74949	1.08
P179	7.8193	1.21
P179	12.386	7.11
P179	14.3573	12.36
P180	-0.0328542	1.82
P180	6.37372	1.61
P180	6.63655	1.6
P180	13.7331	1.8
P181	-0.0328542	1.72
P181	7.0308	1.05
P181	10.2505	1.21
P181	15.0801	1.36
P181	19.7125	1.31
P181	22.8994	1.21
P182	11.9589	11.48
P182	15.3758	<5
P183	-0.164271	9.13
P183	3.48255	3.28
P183	6.40657	2.36
P184	-0.0328542	1.48
P184	0.952772	0.721
P184	10.152	0.944
P184	21.0924	0.739
P185	-0.0657084	29.86
P186	-1.34702	6.81
P187	-0.197125	3.85
P188	-0.262834	25.53
P189	-0.0328542	2.19
P190	-0.295688	1.91
P190	4.04107	1.39
P190	6.34086	2.65
P190	10.7433	2.84
P190	13.9302	2.56
P190	19.6797	11.21
P191	-0.0328542	4.28
P191	5.8809	1.38
P191	9.00205	1.24
P191	12.0903	1.61
P191	20.961	1.35
P192	-0.131417	57.98
P192	6.96509	1.95
P192	9.98768	1.63
P193	-0.0328542	26.94
P194	-0.0985626	3.53
P194	6.99795	3.53
P194	9.52772	3.54
P194	12.846	4.08
P195	-0.0328542	9.49
P195	6.6037	3.36
P195	9.59343	3.46
P195	12.5832	2.92
P195	18.7926	3.45
P196	-0.262834	2.09
P196	0.755647	1.64
P196	5.61807	5.5
P196	8.70637	3.09
P196	11.9261	2.51
P196	15.3758	2.5
P196	18.0041	2.51
P197	-0.164271	2.58
P197	6.14374	3.16
P197	13.0431	3.46
P198	-0.0328542	2.01
P198	6.83368	2.61
P198	10.152	3.16
P199	-0.0328542	3.6
P199	7.8193	1.8
P199	14.6858	1.7
P200	-0.0657084	3.82
P200	7.98357	1.31
P201	-0.0657084	3.3
P201	0.722793	1.54
P201	7.16222	1.68
P201	12.846	1.33
P201	17.5113	1.95
P202	-0.0657084	1.98
P203	-0.0985626	3.15
P203	6.99795	3.48
P203	11.0062	2.92
P203	14.8172	2.89
P204	-0.0657084	13.27
P204	13.3717	1.62
P205	-0.0657084	3.04
P205	0.657084	2.17
P205	4.36961	13.22
P205	7.32649	5.97
P205	11.4661	3.89
P205	14.6858	3.72
P206	-0.0985626	37.36
P206	6.14374	1.39
P206	15.1458	1.6
P207	-0.0328542	2.15
P207	13.9302	0.922
P208	-0.0657084	41.39
P209	-0.0657084	0.85
P209	0.919918	0.65
P209	10.7433	1.33
P210	-0.197125	9.67
P210	3.25257	1.01
P211	0	7.6
P212	0	8.63
P212	1.41273	2.99
P212	7.32649	2.77
P212	7.8193	2.79
P212	11.7947	3.73
P213	-0.0985626	6.17
P213	3.67967	2.01
P214	-0.394251	2.06
P214	1.08419	2.55
P214	5.65092	4.08
P214	11.8604	2.77
P215	-0.0657084	2.89
P215	8.08214	1.38
P215	12.4517	1.79
P216	-0.197125	4.91
P217	-0.131417	6.73
P217	0.821355	3.07
P218	-0.262834	7.51
P218	0.821355	1.96
P219	-0.0328542	25.83
P219	0.985626	2.05
P220	-0.0985626	8.38
P220	6.99795	3.54
P220	9.98768	4.05
P221	-0.0985626	6.64
P222	-0.164271	1.56
P223	-0.0657084	7.79
P223	1.44559	1.31
P223	6.20945	1.12
P223	11.2033	1.19
P224	-0.197125	88.19
P224	0.887064	11.14
P225	-0.131417	16.91
P225	4.43532	1.41
P225	10.4805	0.965
P226	-0.0985626	2.63
P226	5.28953	4.98
P226	8.77207	8.04
P226	11.729	5.84
P227	-0.131417	2.53
P227	8.1807	3.29
P228	-0.295688	3.31
P228	7.75359	185.5
P229	-0.164271	2.49
P230	-0.0328542	9.1
P230	5.91376	3.79
P231	0	87.65
P231	6.63655	0.777
P232	-0.0985626	1.4
P232	6.11088	2.13
P233	-0.0328542	2.42
P233	5.97947	5.3
P234	-0.131417	2.85
P234	5.55236	2.78
P235	-0.0657084	0.976
P235	5.8152	1.25
P235	8.80493	1.5
P236	-0.0328542	18.49
P237	-0.0657084	14.09
P237	4.43532	3.73
P237	7.88501	9.83
P238	-0.328542	0.864
P239	-0.0985626	1.24
P239	6.53799	1.9
P240	-0.0657084	0.881
